# Supplementary material for: Report on a large animal study with Göttingen Minipigs where regenerates and controls for articular cartilage were created in a large number. Focus on the conditions of the operated stifle joints and suggestions for standardized procedures
Source: PLoS One. 2019 Dec 26;14(12):e0224996. doi: 10.1371/journal.pone.0224996 (PMC6932782; doi:10.1371/journal.pone.0224996)
Supplement: S1 Table Raw data — The table provides the data of the age of the animals, their weight when the trial started and their weight gain during the observation periods. The values are given for the macroscopic scoring of the knee joints, the histological scoring of the regenerates (according to O’Driscoll et al.), the cartilage of the condyles and the trochlea adjacent to the defects together with the radiologic condition of the joints according to Kellgren and Lawrence. The durations of the first and the second operations are given in minutes also for the seven lost animals. (XLSX) [file pone.0224996.s002.xlsx]

## Sheet: Datalist
Animal	Group	Age [month]	Weight at start [kg]	Weight gain [kg]	Macroscopical scoring (Little et al., Cook et al.) [points]	Histological score (O'Driscoll et al.) [points]	Histological Score (Little et al.): condyles [points]	Histological Score (Little et al.): trochleae [points]	Duration: First operation [min]	Duration: Second operation [min]	Radiological score (Kellegren and Lawrence) [grade]
1	E24w	50	56	21	5	6.5	9	7	130	100	2
2	E24w	37	65	14.5	7	15	5.5	7.5	107	145	1.5
3	E24w	38	62	-	7	16	10.5	2	97	-	0
4	E24w	48	42	9.5	5.5	14	2.5	11	128	135	1.5
5	E24w	42	60	25	6.5	13	5	6.5	145	-	1
6	E24w	40	50	28	7	17	6.5	8	120	93	0.5
7	E24w	39	50	25	8	1	6.5	9	100	115	1.5
8	E24w	39	58	20	9	9.25	6	3	110	110	1.5
9	E24w	31	46	30	11	15	6.5	9	-	99	1
10	E24w	29	55	12	9	13	7	9	125	110	1.5
11	E48w	38	54	20	6.5	5	-	5	75	95	2.5
12	E48w	34	52.5	20.5	8	12.75	13	12.5	73	86	1
13	E48w	28	51	52	2.5	10	8	9.5	148	90	1
14	E48w	27	52.5	21.5	3.5	3	6.5	7	105	70	1
15	E48w	27	49	32	5	0	14.5	8	130	160	1
16	E48w	25	39	43	30	5	5.5	8.5	115	63	2
17	E48w	33	47.4	47.6	7.5	7	8	13.5	110	121	1
18	E48w	32	38.5	44.5	2	11	8	5.5	103	110	0.5
19	E48w	29	45.4	38.6	6	4	3	7	90	90	1.5
20	E48w	28	42	43	7	17	4	8.5	123	136	1
21	M24w	48	40	13	4.5	2	6.5	10.5	104	153	0.5
22	M24w	27	56	19	7	15	2	14	112	166	0.5
23	M24w	38	52	16	5	9.75	0.5	5.5	95	175	2
24	M24w	25	54	27	5	-	-	-	105	-	0.5
25	M24w	25	44	23.5	4	12.5	-	14.5	147	178	0.5
26	M24w	46	56	14	8.5	16.5	7	7	100	213	1.5
27	M24w	39	54	4	5	11	6.5	9	111	149	1.5
28	M24w	31	33	23	11	18	3.5	3	120	145	2
29	M24w	28	43	22	4	18	2	6	105	175	0.5
30	M24w	48	56	20	8.5	13	6	6	151	185	1.5
31	M48w	50	54	12	7.5	10	14	13	130	170	0.5
32	M48w	48	61	24	9	14.25	6	14.5	105	210	0
33	M48w	48	54	29	4	11.75	3.5	9	141	193	1
34	M48w	46	41	15	3	12.5	7.5	7	100	255	0.5
35	M48w	45	56	17	11.5	5.75	7	11	150	205	0.5
36	M48w	43	47	33	4.5	17.5	1	3.5	120	172	0
37	M48w	41	42.5	26.5	11	13	7	6	-	205	1
38	M48w	41	56	34	17	12.5	8.5	8	132	175	1
39	M48w	40	48.5	21.5	6	10.75	5	17.5	95	195	0.5
40	M48w	35	56.5	13.5	13.5	17.75	3.5	2	128	190	2.5
41	MC24w	44	73	23	13.5	15	1.5	3.5	105	-	1
42	MC24w	45	69	25	10	12	15	6.5	130	210	-
43	MC24w	43	74	8	12	9.75	4	11.5	185	176	-
44	MC24w	45	66	10	4.5	14	8	11	145	240	0.5
45	MC24w	42	67	7	8	13.25	7	6.5	130	165	1
46	MC24w	39	70	14.5	8.5	7.75	5.5	7	130	182	-
47	MC24w	43	56	13	6	14.75	6	9	130	181	1.5
48	MC24w	46	52	12	3	15.25	8.5	9	126	190	0
49	MC24w	39	74	22	7.5	13.75	20	6.5	120	212	2.5
50	MC24w	40	66	24	9	13.75	0.5	8	140	180	-
51	MC48w	29	45.5	36.5	5.5	-	3	12	135	215	1
52	MC48w	48	44	38	6	12.25	-	4.5	135	210	0.5
53	MC48w	38	60	9	5.5	12.75	3.5	8.5	160	225	1
54	MC48w	29	50	24	4.5	10	4	8.5	135	165	1
55	MC48w	44	61.5	21.5	17	8	5	2	175	230	1.5
56	MC48w	43	63	36	7	14.25	4.5	4.5	145	-	1
57	MC48w	43	50	42	6.5	10	9	7	165	195	2
58	MC48w	38	50	26	3	15.5	1.5	3	150	195	-
59	MC48w	40	46	44	7	-	2.5	10	135	225	1.5
60	MC48w	38	48.5	32.5	6	14	2.5	10	120	180	-
61	NAT	46	74	9	4.5	18	5	1.5	No OP	No OP	1.5
62	NAT	37	59	35	3.5	18	5.5	2.5	No OP	No OP	2
63	NAT	35	72	20	0.5	17.5	19	5	No OP	No OP	0.5
64	NAT	32	62	11	3	16.5	12	2.5	No OP	No OP	0
65	NAT	32	58	31	7.5	3	15.5	13.5	No OP	No OP	2
66	NAT	50	61	10	2.5	17.5	12	3	No OP	No OP	1
67	NAT	41	51	29	3	17.25	11	3	No OP	No OP	1
68	NAT	37	62	21	3	17	3.5	3.5	No OP	No OP	1
69	NAT	33	59	32	3.5	13	12.5	6	No OP	No OP	1
70	NAT	30	52	26	4.5	17.25	10.5	7.5	No OP	No OP	1
I	died/killed prematurely								135	220
II	died/killed prematurely								110	130
III	died/killed prematurely								130	180
IV	died/killed prematurely								130	-
V	died/killed prematurely								135	190
VI	died/killed prematurely								115	-
VII	died/killed prematurely								145	195
